# Supplementary material for: GSK-3 Inhibitor Elraglusib Enhances Tumor-Infiltrating Immune Cell Activation in Tumor Biopsies and Synergizes with Anti-PD-L1 in a Murine Model of Colorectal Cancer
Source: Int J Mol Sci. 2023 Jun 29;24(13):10870. doi: 10.3390/ijms241310870 (PMC10342141; doi:10.3390/ijms241310870)
Supplement: Supplementary file 1 [file ijms-24-10870-s001.zip]

Archive with 1 entries (1 files):
- ijms-2446136-supplementary.pdf
